# Supplementary material for: Flavonoids from Selaginella doederleinii Hieron and Their Antioxidant and Antiproliferative Activities
Source: Antioxidants (Basel). 2022 Jun 17;11(6):1189. doi: 10.3390/antiox11061189 (PMC9229023; doi:10.3390/antiox11061189)
Supplement: Supplementary file 1 [file antioxidants-11-01189-s001.zip]

Archive with 1 entries (1 files):
- antioxidants-1750303-supplementary.pdf
